# Supplementary material for: Computational and Functional Analysis of Structural Features in the ZAKα Kinase
Source: Cells. 2023 Mar 22;12(6):969. doi: 10.3390/cells12060969 (PMC10047201; doi:10.3390/cells12060969)
Supplement: Supplementary file 1 [file cells-12-00969-s001.zip]

Archive with 3 entries (3 files):
- Supplementary Material.pdf
- Table S1.xlsx
- Table S2.xlsx
